# Supplementary material for: Non-Classical H1-like PARP1 Binding to Chromatosome
Source: Cells. 2025 Aug 25;14(17):1309. doi: 10.3390/cells14171309 (PMC12427767; doi:10.3390/cells14171309)
Supplement: Supplementary file 1 [file cells-14-01309-s001.zip]

Archive with 1 entries (1 files):
- cells-3821937-supplementary.pdf
